# Supplementary material for: TMEM120A and B: Nuclear Envelope Transmembrane Proteins Important for Adipocyte Differentiation
Source: PLoS One. 2015 May 29;10(5):e0127712. doi: 10.1371/journal.pone.0127712 (PMC4449205; doi:10.1371/journal.pone.0127712)
Supplement: S1 Table — Analysis was performed using ANOVA followed by post-hoc Tukey HSD correction. (XLSX) [file pone.0127712.s001.xlsx]

## Sheet: Fig3C
output_Fig3C
Gata3
Anova:
	Df	Sum.Sq	Mean.Sq	F.value	P(>F)
timepoint	6	0.777887	0.129648	17.8286	8.08672e-06
residuals	14	0.101807	0.00727192
#
TukeyHSD - multiple comparisons of means
	diff	lwr	upr	p adj
Day 2-Day 1	0.0242012	-0.213547	0.261949	0.999802
Day 3-Day 1	0.0995387	-0.138209	0.337287	0.778262
Day 4-Day 1	0.0869248	-0.150823	0.324673	0.863562
Day 6-Day 1	0.0663242	-0.171424	0.304072	0.956471
Day 8-Day 1	0.0365234	-0.201225	0.274271	0.997958
preadipocytes-Day 1	0.594357	0.356609	0.832105	1.05521e-05
Day 3-Day 2	0.0753375	-0.162411	0.313086	0.923485
Day 4-Day 2	0.0627236	-0.175025	0.300472	0.966427
Day 6-Day 2	0.042123	-0.195625	0.279871	0.995556
Day 8-Day 2	0.0123222	-0.225426	0.25007	0.999996
preadipocytes-Day 2	0.570156	0.332407	0.807904	1.71423e-05
Day 4-Day 3	-0.0126139	-0.250362	0.225134	0.999996
Day 6-Day 3	-0.0332145	-0.270963	0.204534	0.998796
Day 8-Day 3	-0.0630153	-0.300763	0.174733	0.965685
preadipocytes-Day 3	0.494818	0.25707	0.732566	8.48326e-05
Day 6-Day 4	-0.0206006	-0.258349	0.217148	0.999922
Day 8-Day 4	-0.0504014	-0.288149	0.187347	0.988588
preadipocytes-Day 4	0.507432	0.269684	0.74518	6.42826e-05
Day 8-Day 6	-0.0298008	-0.267549	0.207947	0.999347
preadipocytes-Day 6	0.528033	0.290284	0.765781	4.12113e-05
preadipocytes-Day 8	0.557833	0.320085	0.795581	2.20606e-05
Pparg
Anova:
	Df	Sum.Sq	Mean.Sq	F.value	P(>F)
timepoint	6	2.39729	0.399549	172.192	2.68475e-12
residuals	14	0.0324851	0.00232036
#
TukeyHSD - multiple comparisons of means
	diff	lwr	upr	p adj
Day 2-Day 1	0.0609478	-0.0733505	0.195246	0.713283
Day 3-Day 1	0.155568	0.0212694	0.289866	0.0188286
Day 4-Day 1	0.207827	0.0735288	0.342125	0.00171994
Day 6-Day 1	0.643082	0.508784	0.777381	2.66446e-09
Day 8-Day 1	0.944883	0.810585	1.07918	1.6752e-11
preadipocytes-Day 1	-0.000199097	-0.134497	0.134099	1
Day 3-Day 2	0.0946199	-0.0396784	0.228918	0.265095
Day 4-Day 2	0.146879	0.012581	0.281178	0.0281314
Day 6-Day 2	0.582135	0.447836	0.716433	1.02579e-08
Day 8-Day 2	0.883935	0.749637	1.01823	4.66329e-11
preadipocytes-Day 2	-0.0611469	-0.195445	0.0731514	0.710439
Day 4-Day 3	0.0522594	-0.0820389	0.186558	0.828041
Day 6-Day 3	0.487515	0.353216	0.621813	1.05946e-07
Day 8-Day 3	0.789315	0.655017	0.923614	2.07827e-10
preadipocytes-Day 3	-0.155767	-0.290065	-0.0214685	0.0186557
Day 6-Day 4	0.435255	0.300957	0.569554	4.45812e-07
Day 8-Day 4	0.737056	0.602758	0.871354	4.75166e-10
preadipocytes-Day 4	-0.208026	-0.342325	-0.0737279	0.00170474
Day 8-Day 6	0.301801	0.167502	0.436099	3.60894e-05
preadipocytes-Day 6	-0.643282	-0.77758	-0.508983	2.65348e-09
preadipocytes-Day 8	-0.945082	-1.07938	-0.810784	1.66945e-11
Adipoq
Anova:
	Df	Sum.Sq	Mean.Sq	F.value	P(>F)
timepoint	6	2.62538	0.437563	515.657	1.34418e-15
residuals	14	0.0118798	0.000848554
#
TukeyHSD - multiple comparisons of means
	diff	lwr	upr	p adj
Day 2-Day 1	0.000798167	-0.0804161	0.0820124	1
Day 3-Day 1	0.0122108	-0.0690035	0.093425	0.998187
Day 4-Day 1	0.0347903	-0.046424	0.116005	0.760857
Day 6-Day 1	0.508774	0.42756	0.589988	9.23499e-11
Day 8-Day 1	0.974614	0.893399	1.05583	4.58522e-14
preadipocytes-Day 1	5.19333e-05	-0.0811623	0.0812662	1
Day 3-Day 2	0.0114126	-0.0698017	0.0926269	0.998756
Day 4-Day 2	0.0339921	-0.0472221	0.115206	0.778481
Day 6-Day 2	0.507976	0.426761	0.58919	9.42918e-11
Day 8-Day 2	0.973815	0.892601	1.05503	4.59632e-14
preadipocytes-Day 2	-0.000746233	-0.0819605	0.080468	1
Day 4-Day 3	0.0225795	-0.0586347	0.103794	0.957143
Day 6-Day 3	0.496563	0.415349	0.577777	1.26746e-10
Day 8-Day 3	0.962403	0.881189	1.04362	4.75175e-14
preadipocytes-Day 3	-0.0121588	-0.0933731	0.0690554	0.998229
Day 6-Day 4	0.473984	0.392769	0.555198	2.26459e-10
Day 8-Day 4	0.939823	0.858609	1.02104	5.11813e-14
preadipocytes-Day 4	-0.0347384	-0.115953	0.0464759	0.762018
Day 8-Day 6	0.46584	0.384625	0.547054	2.79445e-10
preadipocytes-Day 6	-0.508722	-0.589936	-0.427508	9.24751e-11
preadipocytes-Day 8	-0.974562	-1.05578	-0.893347	4.58522e-14
Glut4
Anova:
	Df	Sum.Sq	Mean.Sq	F.value	P(>F)
timepoint	6	1.95583	0.325972	36.5	9.13723e-08
residuals	14	0.12503	0.00893073
#
TukeyHSD - multiple comparisons of means
	diff	lwr	upr	p adj
Day 2-Day 1	0.0010152	-0.262458	0.264488	1
Day 3-Day 1	0.0102886	-0.253184	0.273761	0.999999
Day 4-Day 1	0.0398936	-0.223579	0.303367	0.998115
Day 6-Day 1	0.3583	0.0948275	0.621773	0.00538619
Day 8-Day 1	0.869155	0.605683	1.13263	3.56876e-07
preadipocytes-Day 1	-1.66533e-16	-0.263473	0.263473	1
Day 3-Day 2	0.00927338	-0.254199	0.272746	1
Day 4-Day 2	0.0388784	-0.224594	0.302351	0.998366
Day 6-Day 2	0.357285	0.0938123	0.620758	0.00551574
Day 8-Day 2	0.86814	0.604667	1.13161	3.62165e-07
preadipocytes-Day 2	-0.0010152	-0.264488	0.262458	1
Day 4-Day 3	0.0296051	-0.233868	0.293078	0.99965
Day 6-Day 3	0.348012	0.0845389	0.611485	0.00685626
Day 8-Day 3	0.858867	0.595394	1.12234	4.14527e-07
preadipocytes-Day 3	-0.0102886	-0.273761	0.253184	0.999999
Day 6-Day 4	0.318407	0.0549339	0.58188	0.0137822
Day 8-Day 4	0.829262	0.565789	1.09273	6.43198e-07
preadipocytes-Day 4	-0.0398936	-0.303367	0.223579	0.998115
Day 8-Day 6	0.510855	0.247382	0.774328	0.000182096
preadipocytes-Day 6	-0.3583	-0.621773	-0.0948275	0.00538619
preadipocytes-Day 8	-0.869155	-1.13263	-0.605683	3.56876e-07
Tmem120A
Anova:
	Df	Sum.Sq	Mean.Sq	F.value	P(>F)
timepoint	6	2.43341	0.405568	47.944	1.53651e-08
residuals	14	0.118429	0.0084592
#
TukeyHSD - multiple comparisons of means
	diff	lwr	upr	p adj
Day 2-Day 1	0.0717739	-0.184649	0.328197	0.955797
Day 3-Day 1	0.269181	0.0127579	0.525604	0.0368858
Day 4-Day 1	0.364253	0.10783	0.620676	0.00371167
Day 6-Day 1	0.721184	0.464761	0.977607	2.57684e-06
Day 8-Day 1	0.945717	0.689294	1.20214	8.64404e-08
preadipocytes-Day 1	0.0147308	-0.241692	0.271154	0.999993
Day 3-Day 2	0.197407	-0.059016	0.45383	0.189093
Day 4-Day 2	0.292479	0.0360562	0.548902	0.021027
Day 6-Day 2	0.64941	0.392987	0.905833	9.05742e-06
Day 8-Day 2	0.873943	0.61752	1.13037	2.36445e-07
preadipocytes-Day 2	-0.0570431	-0.313466	0.19938	0.985418
Day 4-Day 3	0.0950722	-0.161351	0.351495	0.856131
Day 6-Day 3	0.452003	0.19558	0.708426	0.000487738
Day 8-Day 3	0.676536	0.420113	0.932959	5.57057e-06
preadipocytes-Day 3	-0.25445	-0.510873	0.00197285	0.0523911
Day 6-Day 4	0.356931	0.100508	0.613354	0.0044219
Day 8-Day 4	0.581464	0.325041	0.837887	3.25833e-05
preadipocytes-Day 4	-0.349522	-0.605945	-0.0930993	0.0052824
Day 8-Day 6	0.224533	-0.0318904	0.480956	0.104754
preadipocytes-Day 6	-0.706453	-0.962876	-0.45003	3.31022e-06
preadipocytes-Day 8	-0.930986	-1.18741	-0.674563	1.05731e-07
Tmem120B
Anova:
	Df	Sum.Sq	Mean.Sq	F.value	P(>F)
timepoint	6	3.2181	0.53635	64.4033	2.16076e-09
residuals	14	0.116592	0.00832798
#
TukeyHSD - multiple comparisons of means
	diff	lwr	upr	p adj
Day 2-Day 1	0.0523871	-0.202039	0.306814	0.990179
Day 3-Day 1	0.310014	0.0555872	0.56444	0.0129518
Day 4-Day 1	0.449757	0.19533	0.704183	0.000473999
Day 6-Day 1	1.03219	0.777761	1.28661	2.49365e-08
Day 8-Day 1	0.898045	0.643619	1.15247	1.51581e-07
preadipocytes-Day 1	0.0344066	-0.22002	0.288833	0.998997
Day 3-Day 2	0.257627	0.00320005	0.512053	0.0463144
Day 4-Day 2	0.39737	0.142943	0.651796	0.00157876
Day 6-Day 2	0.979801	0.725374	1.23423	4.94269e-08
Day 8-Day 2	0.845658	0.591232	1.10008	3.24577e-07
preadipocytes-Day 2	-0.0179805	-0.272407	0.236446	0.999977
Day 4-Day 3	0.139743	-0.114684	0.394169	0.524773
Day 6-Day 3	0.722174	0.467747	0.9766	2.30393e-06
Day 8-Day 3	0.588031	0.333605	0.842458	2.62255e-05
preadipocytes-Day 3	-0.275607	-0.530034	-0.0211805	0.0300057
Day 6-Day 4	0.582431	0.328005	0.836858	2.92529e-05
Day 8-Day 4	0.448288	0.193862	0.702715	0.000489881
preadipocytes-Day 4	-0.41535	-0.669776	-0.160923	0.00103826
Day 8-Day 6	-0.134143	-0.388569	0.120284	0.568163
preadipocytes-Day 6	-0.997781	-1.25221	-0.743355	3.89812e-08
preadipocytes-Day 8	-0.863638	-1.11806	-0.609212	2.48858e-07
SUN1
Anova:
	Df	Sum.Sq	Mean.Sq	F.value	P(>F)
timepoint	6	0.376378	0.0627297	1.54419	0.235111
residuals	14	0.568724	0.0406231
#
TukeyHSD - multiple comparisons of means
	diff	lwr	upr	p adj
Day 2-Day 1	-0.122621	-0.684547	0.439305	0.986772
Day 3-Day 1	0.0128639	-0.549062	0.57479	1
Day 4-Day 1	-0.411945	-0.973871	0.149981	0.229383
Day 6-Day 1	-0.127755	-0.689681	0.434172	0.983731
Day 8-Day 1	-0.0642469	-0.626173	0.497679	0.999613
preadipocytes-Day 1	-0.195372	-0.757298	0.366554	0.887861
Day 3-Day 2	0.135485	-0.426441	0.697411	0.97823
Day 4-Day 2	-0.289324	-0.85125	0.272602	0.592774
Day 6-Day 2	-0.00513335	-0.567059	0.556793	1
Day 8-Day 2	0.0583742	-0.503552	0.6203	0.999777
preadipocytes-Day 2	-0.072751	-0.634677	0.489175	0.999215
Day 4-Day 3	-0.424809	-0.986735	0.137117	0.203555
Day 6-Day 3	-0.140618	-0.702545	0.421308	0.973912
Day 8-Day 3	-0.0771108	-0.639037	0.484815	0.998911
preadipocytes-Day 3	-0.208236	-0.770162	0.35369	0.856405
Day 6-Day 4	0.28419	-0.277736	0.846117	0.611016
Day 8-Day 4	0.347698	-0.214228	0.909624	0.396117
preadipocytes-Day 4	0.216573	-0.345353	0.778499	0.833918
Day 8-Day 6	0.0635076	-0.498419	0.625434	0.999638
preadipocytes-Day 6	-0.0676177	-0.629544	0.494308	0.999482
preadipocytes-Day 8	-0.131125	-0.693051	0.430801	0.981474
Tpm1
Anova:
	Df	Sum.Sq	Mean.Sq	F.value	P(>F)
timepoint	6	25.3897	4.23162	41.1079	4.21727e-08
residuals	14	1.44115	0.102939
#
TukeyHSD - multiple comparisons of means
	diff	lwr	upr	p adj
Day 2-Day 1	0.0395209	-0.854985	0.934027	0.999999
Day 3-Day 1	-0.104951	-0.999457	0.789555	0.999552
Day 4-Day 1	-0.359157	-1.25366	0.535349	0.807812
Day 6-Day 1	0.0453666	-0.84914	0.939873	0.999997
Day 8-Day 1	0.184386	-0.710121	1.07889	0.990123
preadipocytes-Day 1	3.07782	2.18332	3.97233	2.09587e-07
Day 3-Day 2	-0.144472	-1.03898	0.750034	0.997311
Day 4-Day 2	-0.398678	-1.29318	0.495829	0.728745
Day 6-Day 2	0.00584566	-0.888661	0.900352	1
Day 8-Day 2	0.144865	-0.749642	1.03937	0.99727
preadipocytes-Day 2	3.0383	2.1438	3.93281	2.46852e-07
Day 4-Day 3	-0.254206	-1.14871	0.640301	0.952628
Day 6-Day 3	0.150318	-0.744189	1.04482	0.996661
Day 8-Day 3	0.289337	-0.60517	1.18384	0.91654
preadipocytes-Day 3	3.18277	2.28827	4.07728	1.36839e-07
Day 6-Day 4	0.404523	-0.489983	1.29903	0.71633
Day 8-Day 4	0.543542	-0.350964	1.43805	0.415542
preadipocytes-Day 4	3.43698	2.54247	4.33149	5.09023e-08
Day 8-Day 6	0.139019	-0.755487	1.03353	0.997823
preadipocytes-Day 6	3.03246	2.13795	3.92696	2.52939e-07
preadipocytes-Day 8	2.89344	1.99893	3.78794	4.56802e-07

## Sheet: Fig4A
output_Fig4A
Tmem120A
Anova:
	Df	Sum.Sq	Mean.Sq	F.value	P(>F)
treatments	4	2.48785	0.621963	136.301	1.12026e-08
residuals	10	0.0456316	0.00456316
#
TukeyHSD - multiple comparisons of means
	diff	lwr	upr	p adj
AB-A	-0.0895112	-0.271032	0.0920094	0.516353
B-A	0.051019	-0.130502	0.23254	0.880906
Em-A	0.777955	0.596435	0.959476	4.94255e-07
WT-A	0.846451	0.664931	1.02797	2.26126e-07
B-AB	0.14053	-0.0409903	0.322051	0.155153
Em-AB	0.867467	0.685946	1.04899	1.80633e-07
WT-AB	0.935962	0.754442	1.11748	8.98596e-08
Em-B	0.726936	0.545416	0.908457	9.3627e-07
WT-B	0.795432	0.613912	0.976953	4.01644e-07
WT-Em	0.0684958	-0.113025	0.250016	0.729237
Tmem120B
Anova:
	Df	Sum.Sq	Mean.Sq	F.value	P(>F)
treatments	4	3.14288	0.78572	105.438	3.92201e-08
residuals	10	0.0745194	0.00745194
#
TukeyHSD - multiple comparisons of means
	diff	lwr	upr	p adj
AB-A	-1.0338	-1.26577	-0.801832	3.43326e-07
B-A	-1.06111	-1.29307	-0.829137	2.69817e-07
Em-A	-0.226289	-0.458256	0.00567909	0.0566566
WT-A	-0.14914	-0.381107	0.0828282	0.285022
B-AB	-0.0273054	-0.259273	0.204662	0.99444
Em-AB	0.807511	0.575543	1.03948	3.50435e-06
WT-AB	0.88466	0.652692	1.11663	1.4862e-06
Em-B	0.834817	0.602849	1.06678	2.56672e-06
WT-B	0.911966	0.679998	1.14393	1.11493e-06
WT-Em	0.0771491	-0.154819	0.309117	0.80563

## Sheet: Fig4B
output_Fig4B
Tmem120A
Anova:
	Df	Sum.Sq	Mean.Sq	F.value	P(>F)
treatment	2	1.1405	0.570251	32.6115	0.000597849
residuals	6	0.104917	0.0174862
#
TukeyHSD - multiple comparisons of means
	diff	lwr	upr	p adj
shB-shA	0.638095	0.306814	0.969375	0.00252765
V-shA	0.833709	0.502429	1.16499	0.000605893
V-shB	0.195615	-0.135666	0.526895	0.244187
Tmem120B
Anova:
	Df	Sum.Sq	Mean.Sq	F.value	P(>F)
treatment	2	0.644035	0.322018	7.24193	0.0251315
residuals	6	0.266794	0.0444657
#
TukeyHSD - multiple comparisons of means
	diff	lwr	upr	p adj
shB-shA	-0.475622	-1.0039	0.0526545	0.0731915
V-shA	0.152517	-0.37576	0.680793	0.668033
V-shB	0.628138	0.0998621	1.15641	0.0249689

## Sheet: Fig4C
output_Fig4C
OilRedO
Anova:
	Df	Sum.Sq	Mean.Sq	F.value	P(>F)
treatment	4	0.410435	0.102609	345.329	1.14397e-10
residuals	10	0.00297133	0.000297133
#
TukeyHSD - multiple comparisons of means
	diff	lwr	upr	p adj
AB-A	-0.22	-0.26632	-0.17368	1.91097e-07
B-A	-0.104	-0.15032	-0.05768	0.000176579
V-A	0.211	0.16468	0.25732	2.80425e-07
WT-A	0.184667	0.138347	0.230987	9.76893e-07
B-AB	0.116	0.06968	0.16232	6.90212e-05
V-AB	0.431	0.38468	0.47732	2.36387e-10
WT-AB	0.404667	0.358347	0.450987	3.37679e-10
V-B	0.315	0.26868	0.36132	4.44651e-09
WT-B	0.288667	0.242347	0.334987	1.28738e-08
WT-V	-0.0263333	-0.0726534	0.0199867	0.389475

## Sheet: Fig5B
output_Fig5B
Glut4
Anova:
	Df	Sum.Sq	Mean.Sq	F.value	P(>F)
treatments	4	1.8663	0.466576	133.825	1.2254e-08
residuals	10	0.0348645	0.00348645
#
TukeyHSD - multiple comparisons of means
	diff	lwr	upr	p adj
AB-A	-0.56404	-0.722706	-0.405374	2.88036e-06
B-A	-0.559882	-0.718548	-0.401216	3.08701e-06
Em-A	-0.0475257	-0.206192	0.111141	0.855829
WT-A	0.35067	0.192003	0.509336	0.000201746
B-AB	0.00415784	-0.154509	0.162824	0.999985
Em-AB	0.516514	0.357848	0.675181	6.53046e-06
WT-AB	0.914709	0.756043	1.07338	3.02454e-08
Em-B	0.512356	0.35369	0.671023	7.03564e-06
WT-B	0.910552	0.751885	1.06922	3.17061e-08
WT-Em	0.398195	0.239529	0.556862	6.77533e-05
Adipoq
Anova:
	Df	Sum.Sq	Mean.Sq	F.value	P(>F)
treatments	4	6.74645	1.68661	8.68017	0.0027293
residuals	10	1.94306	0.194306
#
TukeyHSD - multiple comparisons of means
	diff	lwr	upr	p adj
AB-A	-1.67277	-2.85727	-0.488263	0.00632276
B-A	-1.6179	-2.80241	-0.433399	0.00791855
Em-A	-0.448384	-1.63289	0.736121	0.727097
WT-A	-0.536109	-1.72061	0.648395	0.590468
B-AB	0.0548639	-1.12964	1.23937	0.999855
Em-AB	1.22438	0.0398789	2.40889	0.0420962
WT-AB	1.13666	-0.0478466	2.32116	0.0614437
Em-B	1.16952	-0.014985	2.35402	0.053337
WT-B	1.08179	-0.10271	2.2663	0.0777419
WT-Em	-0.0877254	-1.27223	1.09678	0.999077
Fasn
Anova:
	Df	Sum.Sq	Mean.Sq	F.value	P(>F)
treatments	4	2.65445	0.663613	12.5478	0.000654284
residuals	10	0.528867	0.0528867
#
TukeyHSD - multiple comparisons of means
	diff	lwr	upr	p adj
AB-A	-0.754326	-1.3723	-0.136358	0.0162749
B-A	-0.589321	-1.20729	0.0286473	0.0633383
Em-A	-0.0694742	-0.687443	0.548494	0.995335
WT-A	0.407402	-0.210566	1.02537	0.265177
B-AB	0.165005	-0.452964	0.782974	0.898386
Em-AB	0.684852	0.0668836	1.30282	0.0287655
WT-AB	1.16173	0.54376	1.7797	0.000759298
Em-B	0.519847	-0.0981215	1.13782	0.111642
WT-B	0.996724	0.378755	1.61469	0.00245839
WT-Em	0.476876	-0.141092	1.09484	0.15704
Pparg
Anova:
	Df	Sum.Sq	Mean.Sq	F.value	P(>F)
treatments	4	4.13097	1.03274	6.97589	0.00598311
residuals	10	1.48045	0.148045
#
TukeyHSD - multiple comparisons of means
	diff	lwr	upr	p adj
AB-A	-1.35543	-2.38936	-0.321509	0.010373
B-A	-1.19857	-2.2325	-0.164645	0.0221933
Em-A	-0.614056	-1.64798	0.41987	0.351283
WT-A	-0.249679	-1.28361	0.784246	0.926361
B-AB	0.156865	-0.877061	1.19079	0.985581
Em-AB	0.741379	-0.292546	1.7753	0.203634
WT-AB	1.10576	0.0718299	2.13968	0.0350566
Em-B	0.584515	-0.449411	1.61844	0.394424
WT-B	0.948891	-0.0850348	1.98282	0.076003
WT-Em	0.364376	-0.669549	1.3983	0.772761
Srebf1
Anova:
	Df	Sum.Sq	Mean.Sq	F.value	P(>F)
treatments	4	4.31982	1.07996	6.4323	0.00790125
residuals	10	1.67896	0.167896
#
TukeyHSD - multiple comparisons of means
	diff	lwr	upr	p adj
AB-A	-1.58211	-2.68317	-0.481042	0.00561404
B-A	-1.32049	-2.42155	-0.219426	0.0181242
Em-A	-0.986384	-2.08745	0.11468	0.0849057
WT-A	-1.01216	-2.11323	0.0889006	0.0754261
B-AB	0.261616	-0.839448	1.36268	0.930179
Em-AB	0.595722	-0.505343	1.69679	0.433549
WT-AB	0.569942	-0.531122	1.67101	0.473167
Em-B	0.334106	-0.766959	1.43517	0.850236
WT-B	0.308326	-0.792738	1.40939	0.882247
WT-Em	-0.0257793	-1.12684	1.07529	0.99999
Gata3
Anova:
	Df	Sum.Sq	Mean.Sq	F.value	P(>F)
treatments	4	36.8025	9.20062	5.55756	0.0127912
residuals	10	16.5552	1.65552
#
TukeyHSD - multiple comparisons of means
	diff	lwr	upr	p adj
AB-A	2.87327	-0.584215	6.33075	0.117435
B-A	2.71387	-0.743611	6.17135	0.147276
Em-A	0.393366	-3.06411	3.85085	0.995117
WT-A	-1.11102	-4.5685	2.34646	0.82341
B-AB	-0.159396	-3.61688	3.29808	0.999858
Em-AB	-2.4799	-5.93738	0.977581	0.20344
WT-AB	-3.98429	-7.44177	-0.52681	0.022981
Em-B	-2.3205	-5.77798	1.13698	0.251415
WT-B	-3.82489	-7.28237	-0.367413	0.0290551
WT-Em	-1.50439	-4.96187	1.95309	0.623017

## Sheet: Fig6A
output_Fig6A
Tmem120A
Anova:
	Df	Sum.Sq	Mean.Sq	F.value	P(>F)
Treatment	3	3271.57	1090.52	50.6742	1.50615e-05
residuals	8	172.162	21.5203
#
TukeyHSD - multiple comparisons of means
	diff	lwr	upr	p adj
AB-A	-7	-19.1296	5.12963	0.320153
B-A	-36.15	-48.2796	-24.0204	5.58747e-05
GFP-A	-36.15	-48.2796	-24.0204	5.58747e-05
B-AB	-29.15	-41.2796	-17.0204	0.00026497
GFP-AB	-29.15	-41.2796	-17.0204	0.00026497
GFP-B	-1.06581e-14	-12.1296	12.1296	1
Tmem120B
Anova:
	Df	Sum.Sq	Mean.Sq	F.value	P(>F)
Treatment	3	6379.36	2126.45	35.3363	5.79633e-05
residuals	8	481.421	60.1776
#
TukeyHSD - multiple comparisons of means
	diff	lwr	upr	p adj
AB-A	32.42	12.1366	52.7034	0.00400612
B-A	53.52	33.2366	73.8034	0.000135883
GFP-A	-1.30667	-21.5901	18.9767	0.996636
B-AB	21.1	0.816589	41.3834	0.0417223
GFP-AB	-33.7267	-54.0101	-13.4433	0.00313334
GFP-B	-54.8267	-75.1101	-34.5433	0.000114128

## Sheet: Fig6B
output_Fig6B
OilRedO
Anova:
	Df	Sum.Sq	Mean.Sq	F.value	P(>F)
treatment	3	1.73144	0.577146	302.685	1.42643e-08
residuals	8	0.015254	0.00190675
#
TukeyHSD - multiple comparisons of means
	diff	lwr	upr	p adj
AB-A	0.0326667	-0.0815081	0.146841	0.797277
B-A	-0.649667	-0.763841	-0.535492	3.7956e-07
GFP-A	-0.817667	-0.931841	-0.703492	4.83388e-08
B-AB	-0.682333	-0.796508	-0.568159	2.43622e-07
GFP-AB	-0.850333	-0.964508	-0.736159	3.62852e-08
GFP-B	-0.168	-0.282175	-0.0538252	0.00660388

## Sheet: Fig6C
output_Fig6C
Adipoq
Anova:
	Df	Sum.Sq	Mean.Sq	F.value	P(>F)
Treatment	3	1.90807	0.636022	35.2367	5.85703e-05
residuals	8	0.1444	0.01805
#
TukeyHSD - multiple comparisons of means
	diff	lwr	upr	p adj
AB-A	0.116667	-0.23462	0.467954	0.719517
B-A	-0.636667	-0.987954	-0.28538	0.00180719
GFP-A	-0.813333	-1.16462	-0.462046	0.000344479
B-AB	-0.753333	-1.10462	-0.402046	0.000586333
GFP-AB	-0.93	-1.28129	-0.578713	0.000132657
GFP-B	-0.176667	-0.527954	0.17462	0.424849
Fasn
Anova:
	Df	Sum.Sq	Mean.Sq	F.value	P(>F)
Treatment	3	3.0354	1.0118	4.65606	0.0364031
residuals	8	1.73847	0.217308
#
TukeyHSD - multiple comparisons of means
	diff	lwr	upr	p adj
AB-A	-0.37	-1.58888	0.848882	0.768574
B-A	-1.12	-2.33888	0.0988819	0.0721372
GFP-A	-1.19	-2.40888	0.0288819	0.0556399
B-AB	-0.75	-1.96888	0.468882	0.274294
GFP-AB	-0.82	-2.03888	0.398882	0.215558
GFP-B	-0.07	-1.28888	1.14888	0.997606
Gata3
Anova:
	Df	Sum.Sq	Mean.Sq	F.value	P(>F)
Treatment	3	0.3914	0.130467	4.34527	0.042898
residuals	8	0.2402	0.030025
#
TukeyHSD - multiple comparisons of means
	diff	lwr	upr	p adj
AB-A	-0.176667	-0.629736	0.276403	0.616346
B-A	-0.196667	-0.649736	0.256403	0.538265
GFP-A	0.253333	-0.199736	0.706403	0.34361
B-AB	-0.02	-0.47307	0.43307	0.998905
GFP-AB	0.43	-0.0230696	0.88307	0.0629233
GFP-B	0.45	-0.00306962	0.90307	0.0515504
Glut4
Anova:
	Df	Sum.Sq	Mean.Sq	F.value	P(>F)
Treatment	3	6.39177	2.13059	11.5777	0.00278677
residuals	8	1.4722	0.184025
#
TukeyHSD - multiple comparisons of means
	diff	lwr	upr	p adj
AB-A	0.0566667	-1.06499	1.17833	0.998364
B-A	-1.33333	-2.45499	-0.211672	0.0216249
GFP-A	-1.51667	-2.63833	-0.395005	0.0107642
B-AB	-1.39	-2.51166	-0.268338	0.0173739
GFP-AB	-1.57333	-2.69499	-0.451672	0.00873266
GFP-B	-0.183333	-1.30499	0.938328	0.951029
Pparg
Anova:
	Df	Sum.Sq	Mean.Sq	F.value	P(>F)
Treatment	3	1.65043	0.550144	7.36061	0.0109179
residuals	8	0.597933	0.0747417
#
TukeyHSD - multiple comparisons of means
	diff	lwr	upr	p adj
AB-A	-0.0666667	-0.7815	0.648167	0.990031
B-A	-0.676667	-1.3915	0.0381667	0.0636312
GFP-A	-0.85	-1.56483	-0.135167	0.0215895
B-AB	-0.61	-1.32483	0.104833	0.0970099
GFP-AB	-0.783333	-1.49817	-0.0684999	0.032554
GFP-B	-0.173333	-0.888167	0.5415	0.862974
Srebf1
Anova:
	Df	Sum.Sq	Mean.Sq	F.value	P(>F)
Treatment	3	0.272867	0.0909556	2.15705	0.17113
residuals	8	0.337333	0.0421667
#
TukeyHSD - multiple comparisons of means
	diff	lwr	upr	p adj
AB-A	-0.236667	-0.773585	0.300251	0.526668
B-A	-0.383333	-0.920251	0.153585	0.180428
GFP-A	-0.353333	-0.890251	0.183585	0.229441
B-AB	-0.146667	-0.683585	0.390251	0.817771
GFP-AB	-0.116667	-0.653585	0.420251	0.895874
GFP-B	0.03	-0.506918	0.566918	0.997793
